# Supplementary material for: Impact of Monofloral Pollen Diets on the Development of Hypopharyngeal Glands and Modulation of Enzymatic, Non-Enzymatic, and Ionic Biomarker Activities in Selected Fat Body Segments and Hemolymph of Apis mellifera Workers
Source: Molecules. 2026 Apr 17;31(8):1315. doi: 10.3390/molecules31081315 (PMC13118541; doi:10.3390/molecules31081315)
Supplement: Supplementary file 1 [file molecules-31-01315-s001.zip]

Archive with 1 entries (1 files):
- molecules-4229850-supplementary.pdf
